# Supplementary material for: A Luminescent 1D Silver Polymer Containing [2.2]Paracyclophane Ligands
Source: Front Chem. 2021 Aug 2;9:728845. doi: 10.3389/fchem.2021.728845 (PMC8371969; doi:10.3389/fchem.2021.728845)
Supplement: Supplementary file 2 [file datasheet2.zip]

Archive with 3 entries (2 files):
- DFT_Coordinates.xyz
- __MACOSX/
- __MACOSX/._DFT_Coordinates.xyz
