# Supplementary material for: A Luminescent 1D Silver Polymer Containing [2.2]Paracyclophane Ligands
Source: Front Chem. 2021 Aug 2;9:728845. doi: 10.3389/fchem.2021.728845 (PMC8371969; doi:10.3389/fchem.2021.728845)
Supplement: Supplementary file 2 [file datasheet2.zip › DFT_Coordinates.xyz]

50
pCpd4py
N       4.592300    1.905000   -0.077600
N      -1.895200    4.280300   -0.392200
C       1.158400   -2.074500    0.441900
C       1.295500   -0.704400    0.865000
C       0.274300   -0.140600    1.627100
H       0.298100    0.921600    1.842100
C      -0.883200   -0.872400    1.954600
C      -0.812400   -2.285900    1.848400
H      -1.615700   -2.898400    2.244400
C       0.204000   -2.865900    1.115900
H       0.188100   -3.934200    0.930100
C       1.859500   -2.693400   -0.752100
H       2.868200   -2.300200   -0.885300
H       1.950300   -3.766700   -0.572200
C       1.012300   -2.470000   -2.070200
H       0.921000   -3.420800   -2.599800
H       1.533800   -1.776400   -2.735000
C      -0.356800   -1.917500   -1.730000
C      -0.541900   -0.523300   -1.587300
H       0.196500    0.148400   -2.011200
C      -1.592800    0.007800   -0.849100
C      -2.479900   -0.904100   -0.192700
C      -3.225000   -0.548000    1.085500
H      -3.926900    0.277400    0.954600
C      -2.203300   -0.179600    2.218100
H      -2.621600   -0.470800    3.187300
H      -2.042100    0.900100    2.238400
C       2.443500    0.156900    0.497200
C       3.060500    0.920300    1.503300
H       2.732800    0.842800    2.534100
C       4.118300    1.763900    1.170800
H       4.607100    2.351900    1.943100
C       3.998700    1.181800   -1.038200
H       4.380900    1.309500   -2.047500
C       2.939800    0.303500   -0.806400
H       2.505300   -0.218300   -1.646800
C      -1.696300    1.475100   -0.674800
C      -2.938800    2.126000   -0.696100
H      -3.858400    1.573600   -0.851200
C      -2.984400    3.512000   -0.552500
C      -0.706200    3.657900   -0.388800
H       0.170200    4.288500   -0.263900
C      -0.555600    2.279100   -0.528400
H       0.438900    1.850400   -0.508600
C      -1.443600   -2.758200   -1.396200
C      -2.481400   -2.253100   -0.635100
H      -3.238900   -2.925500   -0.245500
H      -1.393000   -3.819500   -1.614800
H      -3.941200    4.027300   -0.570500
H      -3.810300   -1.418500    1.388400
101
Ag1
Ag     -0.000100   -0.000200    0.000100
N      -2.054800    0.525100    0.288100
N      -5.923700   -4.602300   -0.219200
C      -6.931500    2.541400    0.403100
C      -6.197800    1.473200    0.927900
C      -6.867600    0.502400    1.693000
H      -6.370700   -0.225000    2.050300
C      -8.230300    0.571400    1.941300
C      -8.855600    1.784100    1.687900
H      -9.725700    1.951300    2.031000
C      -8.213200    2.742400    0.939900
H      -8.651700    3.570500    0.780000
C      -6.555000    3.295000   -0.847200
H      -5.572300    3.412800   -0.873500
H      -6.967800    4.195000   -0.821100
C      -7.028500    2.540900   -2.173900
H      -7.530900    3.175000   -2.743500
H      -6.229300    2.246900   -2.679400
C      -7.892700    1.348000   -1.887700
C      -7.324500    0.105000   -1.640600
H      -6.458900   -0.081300   -1.984700
C      -7.984200   -0.884200   -0.898100
C      -9.249700   -0.598900   -0.355100
C      -9.785400   -1.198000    0.929700
H      -9.690900   -2.262600    0.879300
C      -9.025800   -0.682400    2.203400
H      -9.683100   -0.504100    2.921800
H      -8.413500   -1.392200    2.523700
C      -4.756700    1.204900    0.662200
C      -3.942800    0.791800    1.716800
H      -4.301400    0.731300    2.594900
C      -2.639100    0.471600    1.493100
H      -2.112800    0.195400    2.233700
C      -2.833700    0.913800   -0.733300
H      -2.448700    0.954400   -1.601300
C      -4.147600    1.255900   -0.592700
H      -4.649300    1.527800   -1.352200
C      -7.274100   -2.171900   -0.630300
C      -7.945100   -3.378700   -0.561400
H      -8.888700   -3.400300   -0.665500
C      -7.251100   -4.549600   -0.341500
H      -7.742600   -5.360300   -0.274000
C      -5.267300   -3.440400   -0.302100
H      -4.320600   -3.451200   -0.228000
C      -5.889400   -2.231000   -0.489100
H      -5.375500   -1.433200   -0.522400
N       2.054500   -0.525500   -0.288100
N       5.923500    4.601700    0.219200
C       6.931300   -2.541900   -0.403100
C       6.197600   -1.473700   -0.927900
C       6.867400   -0.502900   -1.692900
H       6.370500    0.224500   -2.050300
C       8.230000   -0.572000   -1.941200
C       8.855300   -1.784600   -1.687900
H       9.725500   -1.951800   -2.031000
C       8.213000   -2.742900   -0.939800
H       8.651500   -3.571000   -0.780000
C       6.554800   -3.295500    0.847200
H       5.572000   -3.413300    0.873500
H       6.967600   -4.195500    0.821100
C       7.028300   -2.541400    2.173900
H       7.530500   -3.175400    2.743600
H       6.229100   -2.247300    2.679400
C       7.892400   -1.348500    1.887700
C       7.324300   -0.105500    1.640600
H       6.458700    0.080900    1.984700
C       7.984000    0.883700    0.898100
C       9.249500    0.598400    0.355100
C       9.785200    1.197400   -0.929700
H       9.690700    2.262100   -0.879300
C       9.025600    0.681900   -2.203400
H       9.682900    0.503500   -2.921800
H       8.413300    1.391700   -2.523700
C       4.756500   -1.205500   -0.662100
C       3.942600   -0.792300   -1.716800
H       4.301100   -0.731800   -2.594800
C       2.638900   -0.472000   -1.493100
H       2.112500   -0.195900   -2.233600
C       2.833400   -0.914300    0.733400
H       2.448400   -0.954800    1.601300
C       4.147400   -1.256400    0.592700
H       4.649100   -1.528300    1.352200
C       7.273900    2.171300    0.630300
C       7.944900    3.378100    0.561500
H       8.888500    3.399800    0.665600
C       7.250900    4.549100    0.341500
C       5.267100    3.439800    0.302100
H       4.320400    3.450700    0.228100
C       5.889200    2.230500    0.489200
H       5.375200    1.432600    0.522500
C      -9.997300    0.602500   -0.904400
C      -9.383300    1.508600   -1.639700
C       9.357300   -1.547200    1.670600
C      10.022900   -0.565000    0.873600
H      -9.921400    2.336600   -2.051700
H     -11.039800    0.716000   -0.691500
H      11.064900   -0.664000    0.651700
H       9.880700   -2.381000    2.089800
H       7.804700    5.461400    0.265100
H     -10.821600   -0.947200    1.021200
H      10.821300    0.946700   -1.021200
202
Ag2
Ag     -4.232600   -0.808800    0.288400
N     -10.055300    4.130300    1.022100
N      -6.459400   -1.113900   -0.018700
N      -2.833600   -2.509400    0.602800
N       3.674900   -1.352100   -0.537500
C     -13.563500    0.262900    0.248900
C     -12.359300    0.503500    0.917600
C     -11.727000   -0.563600    1.579300
H     -10.908000   -0.402300    2.034200
C     -12.259400   -1.844100    1.588100
C     -13.585600   -1.977100    1.201900
H     -14.056200   -2.781700    1.386300
C     -14.216600   -0.942300    0.552500
C     -14.048700    1.059000   -0.935900
H     -13.834800    2.015500   -0.795800
H     -15.033300    0.975000   -1.002800
C     -13.387900    0.569000   -2.305600
H     -14.103800    0.403800   -2.968200
H     -12.808200    1.289800   -2.659100
C     -12.571900   -0.679900   -2.143500
C     -11.235400   -0.609300   -1.772600
H     -10.748200    0.184800   -1.958300
C     -10.580700   -1.669800   -1.130900
C     -11.308300   -2.832400   -0.820500
C     -12.530100   -2.989200   -1.470500
H     -12.951300   -3.840200   -1.454400
C     -13.151200   -1.943700   -2.139400
H     -13.972600   -2.091800   -2.594500
C     -11.023500   -3.729600    0.367300
H     -10.065900   -3.982200    0.358700
H     -11.555800   -4.560000    0.279900
C     -11.361600   -3.046100    1.739800
H     -11.803000   -3.707000    2.330000
H     -10.518300   -2.766000    2.177400
C     -11.612300    1.792400    0.909900
C     -11.041000    2.246900    2.098300
H     -11.172200    1.758400    2.903000
C     -10.293600    3.384200    2.109700
H      -9.920200    3.666000    2.936200
C     -10.594900    3.695000   -0.127000
H     -10.436900    4.199700   -0.916700
C     -11.359500    2.568300   -0.222500
H     -11.719200    2.310800   -1.063200
C      -9.157100   -1.485500   -0.714100
C      -8.247200   -2.526300   -0.732600
H      -8.528300   -3.394000   -0.996700
C      -6.935000   -2.310300   -0.368600
H      -6.338900   -3.050500   -0.367000
C      -7.330700   -0.099800   -0.015600
H      -7.015600    0.764500    0.220200
C      -8.658100   -0.241100   -0.335800
H      -9.237600    0.510400   -0.299500
C      -0.686200   -7.257300    0.600200
C      -0.340200   -5.978400    1.061200
C       0.879800   -5.795900    1.712400
H       1.127500   -4.922400    1.992200
C       1.742600   -6.856300    1.965800
C       1.220600   -8.121800    1.822400
H       1.674800   -8.863500    2.203700
C       0.035100   -8.327000    1.124700
H      -0.287800   -9.211700    1.003100
C      -1.527900   -7.500000   -0.627300
H      -2.386900   -7.018500   -0.530000
H      -1.728700   -8.467300   -0.695200
C      -0.820200   -7.027600   -1.959200
H      -1.014600   -7.679100   -2.678300
H      -1.195800   -6.152900   -2.232200
C       0.672400   -6.896500   -1.801100
C       1.250600   -5.644300   -1.651600
H       0.815700   -4.889000   -2.027100
C       2.465100   -5.459900   -0.959400
C       3.101400   -6.582400   -0.420200
C       2.670600   -7.833500   -0.873700
H       3.214800   -8.595000   -0.712400
C       1.479100   -7.995100   -1.552300
H       1.212700   -8.858400   -1.845700
C       4.026300   -6.580300    0.783700
H       4.588900   -5.766800    0.758500
H       4.626200   -7.366400    0.732500
C       3.227400   -6.621500    2.166800
H       3.597200   -7.344600    2.734000
H       3.359800   -5.764200    2.644000
C      -1.193800   -4.782500    0.830800
C      -0.670900   -3.521400    0.546000
H       0.265300   -3.415800    0.428300
C      -1.500500   -2.429500    0.436500
H      -1.117200   -1.583800    0.234600
C      -3.337500   -3.721800    0.858500
H      -4.278400   -3.801700    0.968600
C      -2.573000   -4.858800    0.971600
H      -2.987400   -5.695700    1.145900
C       2.915600   -4.065300   -0.774700
C       3.285800   -3.510900    0.436600
H       3.292800   -4.049300    1.220000
C       3.647200   -2.181100    0.514200
H       3.889600   -1.831700    1.363900
C       3.318400   -1.888200   -1.714500
H       3.330400   -1.334000   -2.485500
C       2.942500   -3.191200   -1.857900
H       2.691600   -3.509900   -2.717500
Ag      4.232800    0.808800   -0.288400
N      -3.674600    1.352100    0.537500
N      10.055600   -4.130200   -1.022100
N       6.459600    1.114000    0.018900
N       2.833900    2.509400   -0.602800
C      13.563700   -0.262900   -0.248800
C      12.359600   -0.503500   -0.917500
C      11.727300    0.563600   -1.579200
H      10.908300    0.402300   -2.034000
C      12.259700    1.844200   -1.588000
C      13.585900    1.977100   -1.201900
H      14.056500    2.781700   -1.386200
C      14.216800    0.942400   -0.552400
H      15.127400    1.045800   -0.299700
C      14.048900   -1.058900    0.936000
H      13.835000   -2.015400    0.795900
H      15.033600   -0.975000    1.002800
C      13.388200   -0.569000    2.305600
H      14.104100   -0.403700    2.968300
H      12.808400   -1.289800    2.659200
C      12.572200    0.680000    2.143600
C      11.235700    0.609300    1.772600
H      10.748500   -0.184800    1.958400
C      10.581000    1.669800    1.131000
C      11.308600    2.832400    0.820500
C      12.530300    2.989300    1.470500
H      12.951500    3.840200    1.454400
C      13.151500    1.943700    2.139400
H      13.972900    2.091900    2.594600
C      11.023800    3.729600   -0.367200
H      10.066200    3.982200   -0.358600
H      11.556100    4.560000   -0.279900
C      11.361900    3.046100   -1.739700
H      11.803300    3.707000   -2.330000
H      10.518600    2.766000   -2.177400
C      11.612600   -1.792300   -0.909800
C      11.041200   -2.246800   -2.098300
H      11.172500   -1.758400   -2.902900
C      10.293700   -3.384100   -2.109600
H       9.920500   -3.665900   -2.936000
C      10.595200   -3.695000    0.127000
H      10.437200   -4.199600    0.916800
C      11.359800   -2.568300    0.222500
H      11.719400   -2.310700    1.063300
C       9.157400    1.485500    0.714200
C       8.247500    2.526300    0.732600
H       8.528700    3.394100    0.996700
C       6.935300    2.310300    0.368700
H       6.339200    3.050600    0.367000
C       7.331000    0.099900    0.015700
H       7.015900   -0.764400   -0.220200
C       8.658400    0.241200    0.336000
H       9.237900   -0.510400    0.299600
C       0.686500    7.257300   -0.600000
C       0.340400    5.978500   -1.061200
C      -0.879500    5.795900   -1.712300
H      -1.127300    4.922400   -1.992200
C      -1.742400    6.856300   -1.965700
C      -1.220300    8.121800   -1.822300
H      -1.674500    8.863600   -2.203500
C      -0.034800    8.327000   -1.124600
H       0.288000    9.211700   -1.003000
C       1.528200    7.500100    0.627400
H       2.387200    7.018500    0.530000
H       1.729000    8.467400    0.695300
C       0.820500    7.027700    1.959300
H       1.014900    7.679100    2.678300
H       1.196100    6.152900    2.232300
C      -0.672100    6.896600    1.801200
C      -1.250300    5.644300    1.651700
H      -0.815500    4.889000    2.027100
C      -2.464800    5.460000    0.959500
C      -3.101200    6.582400    0.420200
C      -2.670400    7.833500    0.873800
H      -3.214500    8.595000    0.712400
C      -1.478900    7.995200    1.552300
H      -1.212400    8.858500    1.845800
C      -4.026100    6.580400   -0.783500
H      -4.588700    5.766800   -0.758300
H      -4.626000    7.366400   -0.732500
C      -3.227100    6.621500   -2.166700
H      -3.597000    7.344600   -2.733900
H      -3.359600    5.764300   -2.643900
C       1.194000    4.782600   -0.830600
C       0.671200    3.521400   -0.545900
H      -0.265000    3.415800   -0.428200
C       1.500800    2.429500   -0.436400
H       1.117400    1.583800   -0.234600
C       3.337800    3.721900   -0.858400
H       4.278700    3.801700   -0.968600
C       2.573200    4.858900   -0.971500
H       2.987700    5.695800   -1.145800
C      -2.915200    4.065400    0.774800
C      -3.285500    3.510900   -0.436400
H      -3.292500    4.049300   -1.220000
C      -3.646900    2.181100   -0.514200
H      -3.889400    1.831800   -1.363800
C      -3.318200    1.888200    1.714600
H      -3.330100    1.334000    2.485600
C      -2.942200    3.191200    1.857900
H      -2.691300    3.509900    2.717500
H     -15.241500   -1.059700    0.268400
